# Supplementary material for: Pharmacological augmentation of nicotinamide phosphoribosyltransferase (NAMPT) protects against paclitaxel-induced peripheral neuropathy
Source: eLife. 2017 Nov 10;6:e29626. doi: 10.7554/eLife.29626 (PMC5701795; doi:10.7554/eLife.29626)
Supplement: Reporting standard 1 [file elife-29626-fig2.xlsx]

## Sheet: Sheet1
	Figure	Location (Figure Legend)	Statistical Test	Multiple Comparisons (if applicable)	Dispersion/Precision Measures	N
	Figure 1A	Figure 1	2-way mixed-effect ANOVA	Sidak	Mean ± SEM	14-15
	Figure 1C	Figure 1	Student's t-test (two-tailed)	-	Mean ± SEM	14-15
	Figure 1D	Figure 1	2-way mixed-effect ANOVA	Sidak	Mean ± SEM	14-15
	Figure 1F	Figure 1	Student's t-test (two-tailed)	-	Mean ± SEM	14-15
	Figure 1G	Figure 1	2-way mixed-effect ANOVA	Sidak	Mean ± SEM	14-15
	Figure 1I	Figure 1	Student's t-test (two-tailed)	-	Mean ± SEM	14-15
	Figure 1L	Figure 1	Student's t-test (two-tailed)	-	Mean ± SEM	14-15
	Figure 1M	Figure 1	Student's t-test (two-tailed)	-	Mean ± SEM	14-15
	Figure 1N	Figure 1	Student's t-test (two-tailed)	-	Mean ± SEM	14-15
	Figure 1 - Figure Supplement 1B	Figure 1 - Figure Supplement 1	2-way mixed-effect ANOVA	Sidak	Mean ± SEM	14-15
	Figure 1 - Figure Supplement 1C	Figure 1 - Figure Supplement 1	2-way mixed-effect ANOVA	Sidak	Mean ± SEM	14-15
	Figure 2D	Figure 2	1-way ANOVA	Dunnett	Mean ± SEM	5-8
	Figure 2E	Figure 2	1-way ANOVA	Dunnett	Mean ± SEM	5-8
	Figure 2F	Figure 2	1-way ANOVA	Dunnett	Mean ± SEM	5-8
	Figure 2I	Figure 2	1-way ANOVA	Tukey	Mean ± SEM	5-8
	Figure 2J	Figure 2	1-way ANOVA	Tukey	Mean ± SEM	3
	Figure 2 - Figure Supplement 1B	Figure 2 - Figure Supplement 1	2-way mixed-effect ANOVA	Sidak	Mean ± SEM	5-8
	Figure 2 - Figure Supplement 1C	Figure 2 - Figure Supplement 1	2-way mixed-effect ANOVA	Sidak	Mean ± SEM	4
	Figure 3A	Figure 3	1-way ANOVA	Dunnett	Mean ± SEM	5-17
	Figure 3B	Figure 3	1-way ANOVA	Dunnett	Mean ± SEM	5-17
	Figure 3C	Figure 3	1-way ANOVA	Dunnett	Mean ± SEM	5-17
	Figure 3D	Figure 3	Pearson (two-tailed)	-	Linear Regression ± 95% CI
	Figure 3E	Figure 3	Pearson (two-tailed)	-	Linear Regression ± 95% CI
	Figure 3G	Figure 3	Montel Cox log-rank	-	% Survival (no error bars)
	Figure 3 - Figure Supplement 3B	Figure 3 - Figure Supplement 3	2-way ANOVA	Sidak	Mean ± SEM	7-17
	Figure 3 - Figure Supplement 3D	Figure 3 - Figure Supplement 3	2-way ANOVA	Sidak	Mean ± SEM	4
	Figure 4A	Figure 4	1-way ANOVA	Dunnett	Mean ± SEM	5-9
	Figure 4B	Figure 4	1-way ANOVA	Dunnett	Mean ± SEM	5-9
	Figure 4D	Figure 4	1-way ANOVA	Dunnett	Mean ± SEM	4
	Figure 5B	Figure 5	1-way ANOVA	Sidak	Mean ± SEM	4-6
	Figure 5C	Figure 5	1-way ANOVA	Sidak	Mean ± SEM	4-6
	Figure 5E	Figure 5	1-way ANOVA	Sidak	Mean ± SEM	4-7
	Figure 5F	Figure 5	1-way ANOVA	Sidak	Mean ± SEM	4-7
	Figure 6A	Figure 6	1-way ANOVA	Dunnett	Mean ± SEM	5
	Figure 6B	Figure 6	1-way ANOVA	Dunnett	Mean ± SEM	4-5
	Figure 6C	Figure 6	1-way ANOVA	Dunnett	Mean ± SEM	4
	Figure 7A	Figure 7	1-way ANOVA	Sidak	Mean ± SEM	6-11
	Figure 7B	Figure 7	1-way ANOVA	Sidak	Mean ± SEM	6-10
	Figure 7C	Figure 7	1-way ANOVA	Sidak	Mean ± SEM	6
	Figure 8B	Figure 8	1-way ANOVA	Dunnett	Mean ± SEM	3
	Figure 8C	Figure 8	1-way ANOVA	Dunnett	Mean ± SEM	3
	Figure 8D	Figure 8	2-way mixed-effect ANOVA	Dunnett	Mean ± SEM	8-9
	Figure 8E	Figure 8	1-way ANOVA	Sidak	Mean ± SEM	5
	Figure 8 - Figure Supplement 1A	Figure 8 - Figure Supplement 1	1-way ANOVA	Dunnett	Mean ± SEM	3
	Figure 8 - Figure Supplement 1C	Figure 8 - Figure Supplement 1	1-way ANOVA	Dunnett	Mean ± SEM	3
		**** All summary statistics (p values, confidence intervals, etc) can be found in the designated figure legends ****
